# Supplementary material for: Record of thanatology and cannibalism in drills (Mandrillus leucophaeus)
Source: Primates. 2023 Jun 27;64(5):475–81. doi: 10.1007/s10329-023-01075-8 (PMC10474171; doi:10.1007/s10329-023-01075-8)
Supplement: Supplementary file 2 — Supplementary file2 (XLSX 10 KB) [file 10329_2023_1075_MOESM2_ESM.xlsx]

## Sheet: 3 phases others
baby	PRE_GR_INS	Death GR_INS	CANN GR_INS	PRE_C_EM	DEATH C_EM	CANN C_EM
atu	0.0703704	0	0	0.424074	0.3	0.0793651
chepo	0.544444	0	0	1.63704	0.0333333	0
efuru	0.166667	0	0	1.32778	0.683333	0
kalia	0.0111111	0	0	0.012963	0.0666667	0
kara	0.0148148	0	0	0.155556	0.0888889	0.84127
kwaia	0.00555556	0	0	0.00925926	0.0222222	0
mumba	0	0	0	0.00740741	0	0
obudu	0	0	0.0555556	0.0296296	0.0833333	1.8254
ricardo	0	0	0	0.0148148	0	0.0634921
kebale	0	0	0	0.0037037	0.0833333	0
mambilla	0	0	0		0.0388889	0
ndolo	0	0.0388889	0	0.0148148	0.411111	0.0952381
mum	PRE_GR_INS	Death GR_INS	CANN GR_INS	PRE_C_EM	DEATH C_EM	CANN C_EM
atu	3.81481	0.166667	0	1.02778	0	0
chepo	0.0555556	0	0	0.201852	0	0
efuru	0.0888889	0.0833333	0	0.388889	0.0277778	0
kalia	0.333333	0.311111	0	0.0240741	0	0.15873
kara	0.3	0.00555556	0	0.062963	0	0
kwaia	0.0722222	0.00555556	0	0.111111	0	1.46032
mumba	0.355556	0	0	0.311111	0	0
obudu	0.00185185	0	0	0.153704	0	0.047619
ricardo	0	0	0	0.111111	0	0
kebale	0.1	0	0	0	0	0
mambilla	0	0	0		0.0944444	0
ndolo	0	0.0166667	0	0	0	0.293651

## Sheet: mother
	pre-death	death	cannibalism
GROOMING/INSPECTING	12.5	29.05	10.52
BODY CONTACT/EMBRACING	7.15	1.67	33.37
